# Supplementary material for: The Fate of Contaminants of Emerging Concern in an Upflow Anaerobic Sludge Blanket Reactor Coupled with Constructed Wetlands for Decentralized Domestic Wastewater Treatment
Source: Molecules. 2025 Jun 20;30(13):2671. doi: 10.3390/molecules30132671 (PMC12251067; doi:10.3390/molecules30132671)
Supplement: Supplementary file 1 [file molecules-30-02671-s001.zip]

Archive with 1 entries (1 files):
- molecules-3688541-supplementary.pdf
